# Supplementary material for: Next‐generation sequencing of miRNAs in clinical samples of Epstein–Barr virus‐associated B‐cell lymphomas
Source: Cancer Med. 2017 Feb 9;6(3):605–18. doi: 10.1002/cam4.1006 (PMC5345668; doi:10.1002/cam4.1006)
Supplement: Supplementary file 2 — Table S2. Numbers of annotated miRNA reads in each small RNA library. [file CAM4-6-605-s002.xls]

## Sheet: SupTable1-total-read
Name	LCL	ARL1	ARL2	ARL3	PAL1	PAL2	PAL3	PAL4	MTX1	MTX2	MTX3	MTX4	MTX5	ELD1	ELD2	ELD3	HL1	HL2	Average of all clinical samples
mir-21	68711	13967	23973	41816	9570	3109	1543	1843	669	41596	7814	8454	57935	7575	2516	1426	44017	23982	17165
mir-143	98	4108	9690	13524	10726	1732	371	359	705	45930	1958	1983	11961	6205	2088	1136	19121	4196	7988
mir-10b	230	4717	3384	3650	2760	6363	330	436	415	25559	3005	1384	11644	1677	353	318	1595	1875	4086
mir-22	8821	789	3397	3928	3419	1619	257	228	367	22454	2719	1512	15725	3103	1131	557	4581	1384	3951
mir-142	16200	468	2292	6349	2631	191	85	149	509	12140	908	927	6743	840	182	323	9001	7735	3028
mir-181a-1	166039	385	861	2160	1692	515	79	159	407	9880	1612	1471	5253	9035	3490	4959	4817	2607	2905
mir-181a-2	168355	371	826	2092	1701	502	75	157	398	9741	1533	1440	5146	8968	3454	4931	4721	2537	2858
mir-155	41915	1829	6144	5923	2657	1711	665	616	63	11036	1165	2120	1871	1790	784	566	3183	1487	2565
mir-146b	26471	840	1710	2623	3511	705	33	123	212	10478	635	543	2638	1548	595	546	7693	2267	2159
let-7i	5285	846	2529	2700	1459	783	214	283	241	6224	2390	1228	3861	4312	2298	1244	4307	1474	2141
mir-92a-1	32663	461	1669	519	2135	655	366	626	138	7818	1295	1335	2386	5232	3021	4332	1460	831	2016
mir-26a-1	8565	1521	952	515	1004	565	184	151	276	12246	954	538	5471	1585	584	394	2987	1345	1840
mir-26a-2	8578	1523	968	515	1007	575	189	149	277	12220	941	527	5438	1573	594	400	3004	1350	1838
mir-146a	35429	997	4098	10310	516	177	3	85	121	5113	208	176	646	651	177	79	3144	4225	1807
mir-92a-2	29539	422	1481	439	1909	614	330	554	112	6638	1132	1206	1990	4488	2541	3915	1277	726	1751
mir-27b	8618	326	950	608	1002	946	101	166	140	13573	922	507	2959	1826	1271	537	2454	490	1693
mir-191	121510	267	1181	781	1611	543	568	516	109	5899	799	941	4805	3017	1274	915	3290	1087	1624
mir-7641-2	288	36	324	100	2827	944	559	2519	2686	1469	778	472	113	340	204	158	3379	9315	1543
mir-BART10	12140	286	10298	3416	1572	261	313	54	12	1260	78	1434	48	0	382	568	1055	96	1243
mir-10a	177	1832	1967	480	1030	2508	165	238	91	3846	364	238	2647	529	132	134	2381	751	1137
mir-126	19	282	416	618	832	460	135	217	97	5572	1141	534	4260	427	103	122	2844	692	1103
mir-BART6	19092	744	9148	1331	1065	145	229	0	11	906	71	790	36	2	1013	2658	277	24	1085
mir-30e	13493	225	698	1301	765	519	215	161	142	4186	753	642	2591	538	210	112	2536	1317	995
mir-4454	120	4	35	23	449	271	55	211	313	1624	1113	226	184	370	310	143	4086	6932	962
let-7f-2	16673	279	926	916	847	174	96	74	154	6621	351	461	1441	1077	184	297	1170	840	936
let-7f-1	16014	283	898	889	810	173	85	75	142	6330	341	453	1379	1056	180	297	1133	828	903
mir-30a	37	128	450	361	206	2780	47	63	40	4482	350	256	1717	682	178	111	1013	560	790
mir-148a	7634	530	439	431	312	156	168	16	31	6099	561	631	1198	311	351	296	1519	177	778
mir-BART7	13160	350	5590	1855	601	62	255	42	5	899	77	648	22	0	631	1108	289	24	733
mir-30d	14893	93	303	374	872	493	99	419	68	4190	350	240	1409	754	316	242	1076	485	693
mir-16-2	6315	91	329	380	371	173	156	284	120	1615	501	577	2589	954	157	216	1893	996	671
let-7a-2	11293	113	381	309	238	125	41	40	31	4558	228	176	990	1902	895	658	457	214	668
let-7g	9297	179	595	625	427	129	57	69	107	3002	427	238	1346	1540	425	376	1009	805	668
let-7a-1	11295	111	387	312	249	127	38	45	30	4548	219	175	993	1870	901	648	458	215	666
let-7a-3	11253	110	384	317	241	130	38	43	32	4552	221	178	985	1894	890	651	454	206	666
mir-16-1	6151	82	321	362	353	175	159	280	116	1457	482	568	2594	941	151	215	1886	998	655
mir-378a	19982	339	1617	662	702	568	116	141	36	982	530	376	1118	1457	672	361	848	462	646
mir-486-2	464	169	1915	55	244	102	8	39	45	1051	811	160	391	2666	806	2134	290	72	645
mir-486-1	445	166	1861	51	245	107	11	44	43	1035	809	145	400	2660	789	2129	284	78	639
mir-186	6063	100	269	553	452	325	108	138	73	2926	648	357	1849	369	120	90	1617	714	630
mir-BART11	28835	224	3438	663	917	61	120	6	43	400	39	523	37	1	1057	2619	278	70	617
mir-29a	892	414	679	386	331	119	54	91	76	2516	367	285	1432	868	176	169	808	788	562
mir-7641-1	61	7	56	9	820	611	217	717	743	867	636	135	60	176	84	63	1163	2819	540
mir-26b	2726	115	227	445	237	235	85	72	41	2519	472	259	1900	675	132	107	1042	608	539
mir-25	5340	187	761	270	371	203	149	187	50	1483	563	439	960	1068	380	407	875	489	520
mir-BART8	28047	121	2325	1383	796	123	486	58	6	1011	147	1110	94	0	229	522	373	21	518
mir-451a	3	860	2463	103	234	55	15	26	47	2238	308	199	614	560	36	79	572	16	496
mir-27a	1377	151	573	737	285	117	38	68	8	2169	231	224	1290	711	443	118	811	190	480
let-7b	629	175	456	305	128	116	20	33	28	2008	171	104	656	1492	860	648	396	91	452
mir-150	15	13	143	46	9	16	4	3	45	554	726	267	1497	2685	413	261	158	250	417
mir-BART5	1072	314	5820	247	52	3	33	0	0	28	0	121	4	0	20	38	46	3	396
mir-28	72	53	112	99	266	180	30	13	23	1775	272	143	1118	828	374	230	440	165	360
mir-BART22	10218	144	1785	1317	333	90	184	35	4	761	44	496	23	1	223	281	253	28	353
mir-BART19	17733	96	1832	233	573	130	212	20	1	893	123	632	37	0	270	736	155	16	351
mir-BART17	14246	75	1707	104	896	24	118	0	8	531	29	512	12	0	463	1302	104	16	347
mir-151a	2655	98	154	164	208	157	23	20	42	1584	223	175	829	616	266	184	505	183	319
mir-423	3335	61	258	115	301	75	15	57	57	924	151	125	429	999	462	509	274	146	292
mir-BHRF1-1	11736	123	1016	398	620	1054	363	936	1	6	0	0	118	23	0	0	118	4	281
mir-BART18	3447	96	2474	942	143	61	57	10	5	48	20	192	8	0	91	138	144	13	261
mir-342	672	271	405	448	22	68	29	18	41	310	197	132	734	677	123	49	352	530	259
mir-103a-2	2996	218	488	208	102	95	29	108	27	388	235	180	701	581	146	98	488	290	258
mir-101-2	462	134	314	560	69	41	14	11	36	1366	87	70	588	78	20	22	453	513	257
mir-221	1216	31	538	236	45	92	7	24	15	702	303	238	487	549	199	71	503	315	256
mir-103a-1	2951	208	496	209	103	95	21	103	31	398	228	160	697	569	148	89	495	287	255
mir-101-1	443	124	301	531	82	42	13	11	39	1324	90	68	566	91	17	26	442	497	251
mir-BART9	3617	175	2025	965	220	37	66	12	4	280	13	94	8	0	83	125	122	9	249
mir-199b	16	51	108	247	158	47	27	13	15	2106	95	57	581	154	125	47	325	77	249
mir-199a-2	9	58	116	260	157	66	33	12	22	1778	105	66	620	210	154	71	359	97	246
mir-203a	1	0	0	0	164	1	0	0	12	3791	1	0	3	0	0	1	136	33	244
mir-199a-1	13	60	115	262	155	66	25	17	18	1747	106	60	615	216	160	75	339	92	243
mir-125a	467	25	32	9	93	246	18	16	9	953	188	121	791	477	373	152	103	58	216
mir-92b	1437	19	61	35	157	33	15	67	3	1142	140	99	226	597	399	283	249	40	210
mir-141	111	7	13	24	72	22	2	0	8	1751	9	13	48	6	3	1	1401	48	202
mir-BART2	3064	66	1428	467	248	62	99	11	0	268	31	243	27	0	135	169	87	10	197
mir-BART3	1215	96	1922	291	108	59	78	0	3	180	29	216	8	0	133	126	71	9	196
mir-6087	131	4	93	64	766	386	66	262	46	199	404	235	34	84	76	47	168	353	193
mir-181b-2	11309	50	104	212	97	48	4	22	33	507	236	113	354	517	214	287	330	144	192
mir-127	1	118	219	81	111	252	42	18	7	657	63	37	294	88	951	40	192	1	187
mir-99b	568	53	89	96	108	232	22	31	13	512	200	76	715	316	299	94	200	103	186
mir-181b-1	10671	52	103	207	89	52	3	18	37	490	227	100	319	506	205	291	310	138	185
mir-140	640	59	177	128	62	46	28	21	23	461	97	107	405	436	182	112	398	247	176
mir-BART1	2734	75	1740	266	83	43	104	1	0	55	14	209	11	1	115	199	67	3	176
mir-181c	1170	26	299	774	167	183	33	120	21	388	44	55	215	108	42	13	245	240	175
mir-192	683	32	85	94	134	621	14	13	25	416	88	98	313	279	26	71	256	280	167
mir-100	1	59	33	74	72	167	9	6	20	1013	106	43	526	210	94	48	242	119	167
mir-133a-1	1	0	2603	1	0	2	2	18	0	15	4	1	5	0	1	1	3	0	156
mir-133a-2	1	1	2596	0	2	3	1	12	1	17	1	0	6	0	1	1	1	0	155
mir-23a	596	57	362	226	85	54	25	23	10	677	70	61	329	171	104	58	251	74	155
mir-29c	174	146	130	173	44	95	19	13	10	457	167	68	476	100	32	21	299	355	153
mir-1307	416	24	143	101	58	180	23	60	8	303	156	140	396	420	178	125	154	81	150
mir-BART16	1502	43	857	452	128	38	49	0	1	69	8	117	5	0	170	441	84	7	145
mir-15a	278	37	131	67	81	20	8	30	27	513	126	84	470	205	29	37	317	259	144
mir-320a	1159	65	195	86	110	72	17	76	63	189	94	81	195	347	245	155	223	189	141
mir-BART13	4597	56	634	141	115	35	89	14	2	63	28	233	7	0	190	746	33	6	141
let-7c	36	36	51	21	23	78	28	3	8	1344	49	16	89	112	202	83	107	15	133
mir-4286	11	1	25	16	43	26	15	19	47	421	164	61	45	305	284	129	217	427	132
mir-4792	38	4	129	31	229	144	52	173	129	47	197	80	33	49	17	8	206	571	123
mir-93	2561	28	131	81	58	65	42	108	10	171	134	128	273	327	145	88	171	94	121
mir-7977	25	0	10	5	58	30	11	43	18	407	76	70	42	225	168	141	255	464	119
let-7d	3202	37	125	71	94	13	12	9	15	476	35	43	181	375	156	178	135	49	118
mir-98	7867	54	203	238	93	45	16	21	1	466	55	87	219	98	13	24	245	117	117
mir-106b	603	56	336	116	47	52	33	45	7	126	122	104	161	287	131	89	168	100	116
mir-182	237	33	41	279	56	54	129	18	12	685	72	65	128	70	22	21	192	4	111
mir-222	737	7	227	167	32	22	3	6	6	264	117	58	229	166	101	30	173	133	102
mir-30b	1415	66	151	125	56	33	12	62	7	388	48	43	279	127	47	23	138	87	100
mir-30c-2	2078	41	86	78	47	57	11	11	6	514	44	59	273	179	52	24	132	56	98
mir-30c-1	2126	41	94	72	53	49	16	4	7	519	45	48	275	166	48	26	133	59	97
mir-1260a	95	0	158	13	53	13	2	12	6	443	30	36	67	256	163	141	140	122	97
mir-BART14	2250	47	440	100	143	32	73	13	0	155	23	164	6	0	105	249	66	4	95
mir-125b-2	2	19	19	6	17	99	16	3	9	474	70	34	362	186	121	46	59	29	92
mir-148b	1387	32	120	26	48	14	7	18	3	416	22	54	222	197	119	90	90	52	90
mir-19b-1	336	136	300	197	40	43	21	25	4	115	28	42	143	7	5	0	150	133	82
mir-19b-2	335	133	299	200	39	37	16	27	4	114	23	42	148	5	7	2	151	135	81
mir-34a	591	109	328	192	41	71	6	23	0	57	36	41	132	120	48	21	115	41	81
mir-223	7	4	32	17	84	15	1	4	3	472	84	29	177	74	17	14	185	14	72
mir-425	2830	42	116	59	47	46	17	25	6	192	33	36	177	121	52	26	123	41	68
mir-5096	18	6	18	55	74	35	11	27	61	200	34	9	19	69	19	21	171	305	67
mir-23b	164	31	122	59	38	26	4	9	1	433	21	17	98	58	47	20	121	27	67
mir-5100	2	1	3	0	26	22	5	20	12	186	65	41	28	170	94	54	182	207	66
mir-532	350	35	107	107	15	21	2	18	1	139	51	43	162	158	35	24	130	53	65
mir-484	379	14	43	16	25	13	6	10	4	196	31	37	124	286	89	128	59	18	65
mir-193b	918	108	341	44	72	10	5	30	0	138	8	18	35	130	69	33	20	6	63
let-7e	785	11	19	21	61	21	5	6	8	301	23	28	129	179	135	49	42	20	62
mir-197	196	34	75	59	9	2	3	3	0	154	7	24	74	337	80	117	46	12	61
mir-107	545	88	171	78	40	29	9	24	12	101	47	29	77	88	17	24	116	69	60
mir-130a	245	23	30	54	20	24	9	3	8	253	47	32	217	71	13	15	112	41	57
mir-361	244	7	18	27	12	31	8	7	0	166	88	29	208	209	43	19	42	36	56
mir-99a	1	10	20	4	4	125	26	3	14	490	48	10	56	10	15	6	78	23	55
mir-769	1100	17	80	46	22	34	24	12	1	139	44	34	126	139	41	35	70	44	53
mir-1273a	51	6	17	36	123	11	6	21	66	157	17	10	8	49	13	12	109	200	51
mir-BART4	370	17	235	37	47	36	29	0	1	14	12	70	4	0	133	198	18	3	50
mir-17	1129	52	91	23	43	32	11	55	6	77	54	46	85	45	15	15	99	40	46
mir-1260b	43	1	35	15	24	10	1	5	1	168	23	21	22	115	81	80	99	81	46
mir-24-2	183	45	170	55	28	14	2	19	2	132	15	24	66	46	29	5	95	30	46
mir-660	146	29	73	75	15	26	2	11	3	95	38	25	175	34	7	6	91	41	44
mir-20a	1338	53	131	32	27	23	27	29	2	62	29	63	91	22	8	12	71	56	43
mir-24-1	152	46	169	48	26	16	4	12	1	125	10	17	61	51	25	5	88	30	43
mir-15b	692	12	59	14	22	5	5	13	10	165	13	26	88	89	45	46	63	34	42
mir-1248	1	2	17	444	37	11	10	8	10	16	10	2	14	3	1	1	27	77	41
mir-BHRF1-2	1276	21	130	83	23	159	66	174	0	0	0	0	12	1	0	0	16	0	40
mir-4485	5	4	257	331	12	6	2	5	1	12	3	2	0	6	2	0	12	27	40
mir-363	1	3	35	8	12	7	0	0	11	151	53	38	81	62	9	26	118	59	40
mir-19a	154	56	114	94	45	8	5	8	2	76	11	17	62	1	8	2	89	56	38
mir-183	33	2	8	30	181	13	15	5	120	111	14	3	10	10	3	6	57	21	36
mir-374a	89	12	27	44	19	3	0	2	6	170	10	8	117	4	8	5	90	81	36
mir-BART12	545	9	123	10	40	16	6	1	0	45	5	41	0	0	72	235	0	1	36
mir-7704	10	3	22	12	29	44	6	53	22	16	56	25	13	76	41	35	32	110	35
mir-130b	1326	8	20	22	80	11	9	17	1	129	31	35	48	56	18	25	65	11	34
mir-574	30	27	43	16	20	3	1	4	1	53	4	18	75	170	70	29	36	16	34
mir-BHRF1-3	398	44	248	52	69	51	47	41	1	0	0	0	4	1	0	0	16	0	34
mir-34c	569	0	46	301	5	4	0	1	1	4	2	3	28	8	0	1	157	8	33
mir-1273e	35	3	10	31	65	4	2	10	38	106	8	3	5	15	4	12	82	134	31
mir-1246	82	1	60	2	99	8	2	13	2	23	27	54	10	3	4	2	66	143	31
mir-5701-1	31	0	3	1	53	9	2	5	12	81	22	4	12	25	7	4	43	220	30
mir-5701-2	31	1	3	3	49	10	2	2	10	79	23	5	13	21	8	4	45	220	29
mir-5701-3	28	2	2	3	50	6	3	4	10	79	24	5	12	24	8	1	42	223	29
mir-3607	155	6	10	6	35	9	7	3	19	68	33	8	118	20	4	2	41	107	29
mir-345	388	1	16	6	18	34	4	2	6	92	45	12	48	85	32	18	62	14	29
mir-210	679	20	112	29	12	49	1	13	3	11	34	26	84	16	27	2	49	4	29
mir-29b-2	16	65	63	36	8	7	3	4	1	77	12	15	71	24	7	5	56	33	29
mir-29b-1	20	66	63	40	8	7	2	4	1	74	10	11	66	24	10	7	52	31	28
mir-195	23	21	22	22	34	16	2	10	1	89	12	13	92	41	13	11	44	19	27
mir-BART15	1517	14	215	10	36	7	11	0	0	34	6	71	2	0	8	26	10	4	27
mir-4516	1	5	2	5	23	12	1	20	31	7	12	8	0	21	20	5	97	175	26
mir-500a	384	5	18	19	15	9	1	6	0	110	16	17	64	70	32	16	26	14	26
mir-181d	148	7	44	61	23	47	7	25	4	33	27	13	25	23	8	3	36	37	25
mir-18a	106	63	168	6	9	7	0	12	2	23	9	28	22	12	6	10	21	6	24
mir-424	13	24	16	30	5	8	0	3	3	45	8	4	72	47	4	48	63	20	24
mir-374b	25	4	7	51	14	5	0	4	0	105	5	9	60	7	4	2	74	38	23
mir-455	4	4	6	10	4	12	2	2	2	49	51	17	116	42	16	7	29	14	23
mir-497	7	5	7	6	32	13	2	10	6	40	30	19	92	52	19	8	26	11	22
mir-652	64	15	36	24	5	8	2	7	0	37	13	9	46	65	15	20	42	21	21
mir-339	448	7	21	10	7	19	6	6	8	37	28	15	35	81	22	18	25	19	21
mir-1285-1	27	0	6	12	24	9	1	9	20	66	11	6	9	39	18	12	37	72	21
mir-421	185	1	2	11	17	3	1	4	4	118	10	5	53	21	6	2	40	36	20
mir-BART21	253	15	178	30	7	7	2	1	0	19	1	15	3	0	23	19	10	0	19
mir-301a	523	2	9	29	15	1	2	10	6	66	7	11	81	5	0	2	51	22	19
mir-378d-2	71	33	77	38	8	12	0	0	4	26	9	6	22	20	2	2	35	19	18
mir-4419a	5	1	6	4	39	14	4	16	15	46	19	12	2	12	8	7	41	67	18
mir-8086	9	1	8	11	24	9	4	9	10	39	21	4	6	27	8	8	38	83	18
mir-200b	70	0	1	0	0	35	0	0	0	186	0	1	0	1	1	0	76	0	18
mir-214	2	5	15	9	4	6	2	1	2	33	10	1	86	28	73	6	13	2	17
mir-664a	39	8	23	112	9	1	1	1	0	69	3	3	14	16	2	1	12	19	17
mir-3653	29	2	0	10	51	11	3	6	7	34	23	3	26	17	9	5	23	63	17
mir-152	139	15	21	12	6	9	4	4	0	80	9	7	45	18	24	8	24	6	17
mir-378i	191	14	70	18	16	17	6	6	5	21	9	6	26	36	9	3	15	13	17
mir-3615	135	1	8	5	2	10	1	2	1	21	27	13	13	75	39	61	7	3	17
mir-138-1	1066	5	57	47	26	29	7	19	1	7	8	6	33	12	6	2	6	7	16
mir-3182	1	0	2	1	12	19	0	32	8	48	39	9	1	9	5	5	39	48	16
mir-454	249	10	24	25	5	4	0	18	1	43	9	13	44	4	1	0	57	16	16
mir-132	57	5	20	12	6	6	4	2	1	46	15	6	35	62	18	9	15	9	16
mir-338	5	4	3	2	9	20	0	0	0	137	12	2	28	15	4	1	25	5	16
mir-128-1	160	5	27	7	10	6	0	1	0	47	6	9	14	47	10	32	16	7	14
mir-3648-1	3	1	6	5	32	9	2	21	5	10	20	15	5	35	14	15	22	25	14
mir-138-2	851	3	49	43	17	32	7	22	1	2	7	5	32	10	3	0	6	2	14
mir-3648-2	0	0	1	4	36	13	10	14	10	11	22	12	6	31	14	14	7	30	14
mir-1275	21	9	23	11	9	5	0	6	2	5	14	7	5	52	18	22	19	21	13
mir-566	16	3	4	22	23	2	0	1	24	52	3	2	1	4	2	1	27	55	13
mir-128-2	97	5	24	8	9	1	2	0	0	43	7	10	19	37	8	23	18	11	13
mir-3135b	4	3	6	28	10	19	15	24	6	7	17	14	4	24	27	7	6	8	13
mir-326	3	0	7	4	2	0	0	0	0	17	3	12	35	102	17	4	11	8	13
mir-196a-2	1	1	5	9	4	28	1	0	0	67	2	10	81	5	3	1	2	3	13
mir-619	16	3	7	8	22	8	4	5	14	26	5	4	1	14	5	0	41	54	13
mir-328	25	1	4	7	1	8	2	1	0	37	7	2	23	65	27	19	4	2	12
mir-9-3	223	24	30	18	22	25	10	17	1	26	2	6	9	2	2	0	9	2	12
mir-1273g	11	1	9	8	24	6	1	2	16	48	5	0	0	3	4	2	31	45	12
mir-1273f	7	4	6	15	22	8	0	3	16	15	6	3	0	5	4	1	40	55	12
mir-331	37	8	16	3	5	3	1	4	0	22	8	12	31	50	12	9	10	5	12
mir-9-1	220	20	26	21	25	24	5	14	0	32	1	6	12	2	0	1	6	3	12
mir-200a	13	0	0	1	0	29	1	0	1	66	1	0	1	0	1	0	97	0	12
mir-9-2	220	20	25	17	23	25	7	14	1	30	2	6	9	2	2	0	6	5	11
mir-324	38	5	12	10	3	6	1	10	3	9	20	4	26	42	21	9	5	7	11
mir-335	9	7	12	1	0	4	2	0	0	99	8	1	41	3	1	0	9	3	11
mir-330	96	3	10	3	9	15	4	14	1	14	19	10	33	23	8	3	11	10	11
mir-663a	2	0	2	5	16	29	3	13	2	9	28	5	4	14	3	4	14	22	10
mir-32	37	3	9	14	3	3	1	1	0	38	3	4	38	4	1	2	27	21	10
mir-4448	2	1	0	2	17	12	4	12	14	21	11	1	3	17	29	7	5	15	10
mir-625	261	0	9	6	3	1	0	1	0	54	1	9	2	14	4	6	41	16	10
mir-874	37	4	10	3	4	5	5	2	1	9	9	4	21	33	28	13	7	9	10
mir-3665	2	0	1	1	7	9	3	20	4	0	16	11	5	27	23	24	5	9	10
mir-671	87	1	4	2	4	3	0	1	0	30	10	1	17	28	30	22	8	3	10
mir-589	507	2	5	4	10	6	1	0	0	44	6	2	13	21	16	18	10	3	9
mir-1254-1	12	1	6	9	11	2	0	3	10	16	3	3	0	4	1	3	35	47	9
mir-744	178	3	4	2	4	4	3	3	1	13	4	5	32	39	13	10	8	3	9
mir-BART20	168	4	100	2	15	2	3	0	0	1	0	7	0	0	2	11	3	0	9
mir-501	37	2	10	4	5	7	1	1	0	14	4	4	31	32	8	9	10	8	9
mir-185	44	11	35	4	2	2	0	1	0	19	3	3	8	22	12	2	16	8	9
mir-193a	13	5	7	8	7	0	1	3	0	21	4	1	29	19	8	4	10	13	8
mir-505	25	1	8	6	3	1	0	1	0	14	5	8	30	31	12	11	6	1	8
mir-1323	5	0	0	0	47	0	1	0	51	36	0	0	0	0	0	0	2	1	8
mir-33a	15	0	11	3	4	2	0	4	1	17	15	6	26	4	0	2	15	27	8
mir-1291	4	0	0	2	28	20	8	12	5	0	14	3	1	6	1	6	13	18	8
mir-4449	1	2	1	6	24	13	0	4	3	9	17	5	2	8	6	13	9	14	8
mir-200c	24	1	2	2	2	2	0	0	0	89	1	0	1	6	0	0	26	1	8
mir-1303	12	0	6	1	12	3	0	3	2	35	3	0	2	12	6	2	22	21	8
mir-3929	3	0	5	3	13	2	0	6	1	13	3	1	0	9	3	5	25	37	7
mir-3196	1	2	1	6	18	6	6	12	4	7	8	4	0	9	3	2	15	19	7
mir-766	133	6	17	1	2	1	3	0	0	14	6	7	5	24	10	12	5	3	7
mir-3687-2	2	0	1	6	17	7	2	10	3	4	15	5	0	7	7	6	9	17	7
mir-1268a	8	3	5	6	9	1	1	3	2	7	4	3	2	20	10	6	15	18	7
mir-3687-1	0	1	2	5	18	9	3	10	4	4	14	4	0	6	1	6	5	22	7
mir-1273d	15	0	2	7	8	3	0	3	10	15	4	0	2	4	1	2	13	39	7
mir-502	23	2	5	11	2	3	0	1	0	19	2	2	20	22	4	3	12	4	7
mir-362	28	3	18	4	3	3	0	0	0	17	2	2	37	6	1	2	11	1	6
mir-7706	221	0	5	2	6	6	2	6	0	3	4	4	13	21	14	15	5	2	6
mir-3159	10	0	1	3	10	2	1	6	12	13	1	1	1	6	1	2	14	33	6
mir-196a-1	0	0	5	6	5	12	0	0	0	27	2	3	40	2	1	0	2	1	6
mir-378c	49	4	19	11	2	12	2	1	1	9	2	2	11	7	2	2	12	6	6
mir-941-5	144	0	1	3	1	2	0	0	0	8	21	5	19	9	16	11	6	1	6
mir-6516	2	1	0	1	8	3	1	1	0	10	4	2	7	0	0	0	18	47	6
mir-941-4	146	0	3	1	3	1	0	1	0	11	20	3	15	9	16	10	5	2	6
mir-449a	3	0	3	0	1	0	0	1	0	4	2	1	1	0	0	0	85	1	6
mir-941-1	147	1	0	0	3	0	0	1	0	7	19	3	18	15	14	8	7	2	6
mir-7-1	39	6	11	6	7	0	0	0	0	9	3	11	6	10	1	3	16	9	6
mir-34b	47	1	5	33	0	2	0	0	0	3	0	0	4	3	1	0	42	0	6
mir-1273h	124	2	5	5	6	1	0	4	0	10	7	0	3	18	3	11	7	11	5
mir-941-3	146	0	0	0	2	1	0	1	0	8	17	2	17	12	17	6	7	2	5
mir-941-2	144	0	1	0	1	0	1	1	0	8	17	2	16	15	15	9	3	2	5
mir-3613	4	1	12	21	0	2	1	1	0	9	7	5	16	1	1	0	8	6	5
mir-708	7	0	9	10	6	0	0	0	0	17	5	3	14	9	3	1	11	2	5
mir-4488	1	3	10	2	14	5	0	1	1	3	5	9	3	9	3	6	6	8	5
mir-33b	8	2	5	2	4	0	0	1	2	3	9	8	11	7	4	1	18	10	5
mir-365a	189	2	16	10	7	0	0	2	0	28	0	3	7	5	2	2	1	0	5
mir-151b	7	0	0	2	4	1	0	1	0	28	5	0	5	18	2	4	9	5	5
mir-5095	4	0	2	4	7	2	0	3	6	9	2	0	2	2	0	4	10	29	5
mir-629	49	2	16	5	2	3	0	0	0	13	5	4	4	2	2	1	13	7	5
mir-149	3	0	4	2	3	1	0	1	0	26	8	2	8	12	6	1	2	0	4
mir-212	16	4	9	0	1	3	0	1	0	16	7	0	9	16	3	0	2	2	4
mir-598	17	7	15	5	1	2	0	1	0	8	2	5	5	5	0	6	4	6	4
mir-320b-1	14	0	6	3	6	2	0	3	1	5	3	3	4	16	6	3	7	4	4
mir-194-2	27	2	0	3	1	15	2	0	0	8	3	2	13	5	3	1	8	5	4
mir-4472-2	3	0	2	11	2	1	0	1	6	4	2	2	0	8	2	0	9	21	4
mir-365b	175	2	12	5	5	0	0	1	0	28	0	2	7	3	0	0	2	3	4
mir-301b	245	1	3	2	5	6	3	5	0	9	6	7	9	1	1	0	8	3	4
mir-320b-2	21	2	4	4	4	3	1	6	2	3	2	1	4	16	2	2	8	3	4
mir-542	4	4	5	4	0	1	0	0	0	20	1	1	8	2	0	4	7	8	4
mir-663b	1	0	2	2	6	5	1	5	4	1	6	6	0	2	3	3	5	13	4
mir-582	4	5	8	2	0	0	0	1	0	14	0	2	4	2	2	1	22	0	4
mir-429	19	0	0	1	0	5	0	0	0	16	0	0	0	1	0	0	39	0	4
mir-1301	43	1	1	2	0	6	0	2	0	4	4	2	10	12	3	9	3	2	4
mir-194-1	22	2	0	0	1	11	0	1	0	8	2	2	14	5	0	1	7	7	4
mir-1304	96	2	5	7	3	1	1	2	0	14	1	6	4	2	0	3	6	3	4
mir-576	54	0	8	2	6	0	1	2	0	20	1	0	5	3	1	2	6	3	4
mir-1249	7	1	3	1	1	0	0	0	0	19	1	0	4	20	5	1	2	0	3
mir-450b	8	0	1	0	5	1	0	0	0	27	3	0	11	2	0	0	5	2	3
mir-3609	1	0	0	19	9	1	3	2	2	4	0	1	2	0	1	1	2	9	3
mir-7851	1	0	2	5	3	3	0	3	3	7	3	0	0	3	0	1	12	10	3
mir-3656	1	2	5	2	10	2	0	2	0	1	0	2	0	6	0	6	6	9	3
mir-548k	67	1	3	8	1	2	0	1	2	12	3	0	11	0	1	1	6	0	3
mir-577	225	0	3	1	13	2	5	4	0	6	4	1	2	2	1	0	7	0	3
mir-7974	167	0	2	0	1	0	2	0	0	9	6	15	3	7	0	0	5	0	3
mir-590	17	1	2	4	0	0	0	1	0	18	0	0	13	2	0	0	6	3	3
mir-378g	9	0	5	1	0	5	0	2	0	0	5	2	10	14	4	2	0	0	3
mir-944	7	4	2	6	1	4	1	0	0	16	0	2	4	0	0	0	6	4	3
mir-887	70	2	1	1	1	2	0	0	3	3	1	0	9	9	9	0	3	2	3
mir-942	64	3	1	2	0	3	1	0	0	10	4	5	2	10	2	2	1	0	3
mir-1273c	8	0	1	0	0	0	0	0	4	7	1	0	2	3	4	10	7	7	3
mir-5585	4	0	4	9	6	1	0	1	0	1	3	0	0	4	0	2	6	9	3
mir-877	19	0	1	0	1	2	0	1	2	2	1	2	7	14	7	4	0	1	3
mir-378f	17	4	19	0	1	2	1	0	0	3	0	1	2	3	1	1	3	4	3
mir-1285-2	11	0	2	0	1	0	0	1	0	5	4	6	3	10	2	2	4	5	3
mir-3135a	1	0	1	2	7	1	0	1	1	3	4	0	1	4	1	1	3	14	3
mir-4492	1	0	1	1	2	1	0	2	3	3	2	7	1	4	2	3	4	7	3
mir-20b	1	0	13	0	0	1	0	0	0	2	2	7	4	2	0	2	6	3	2
mir-4512	4	0	0	1	2	5	4	1	0	3	5	0	2	6	3	1	3	4	2
mir-615	2	0	0	1	0	1	0	0	0	2	1	0	12	11	7	5	0	0	2
mir-4443	1	0	1	0	0	1	0	0	0	5	2	1	0	5	11	9	2	2	2
mir-628	14	0	1	2	4	0	0	1	0	9	0	0	4	4	0	1	3	8	2
mir-378e	8	0	3	3	2	4	0	2	1	7	4	1	2	3	1	0	2	2	2
mir-6842	99	0	1	1	1	0	0	2	0	3	2	2	7	8	4	1	1	1	2
mir-499a	4	0	25	0	0	1	0	1	0	0	1	1	2	0	0	1	2	0	2
mir-1468	20	0	0	0	0	3	0	0	0	16	1	0	3	4	3	0	3	0	2
mir-4677	31	1	3	0	3	0	0	0	0	13	2	0	3	2	0	1	3	0	2
mir-503	3	3	12	2	1	1	0	0	0	4	0	0	2	2	0	2	1	1	2
mir-4461	13	2	4	1	6	0	0	2	0	4	1	0	0	1	0	1	1	7	2
mir-4772	11	0	1	0	10	6	3	0	0	2	2	0	2	4	0	0	0	0	2
mir-4430	2	0	1	0	4	0	0	0	3	3	0	0	1	1	0	0	6	11	2
mir-6503	2	0	5	2	0	0	0	0	0	10	0	0	3	6	0	1	3	0	2
mir-215	17	1	0	1	2	0	0	0	0	10	1	4	4	4	0	0	1	1	2
mir-4326	16	0	0	1	2	1	0	0	0	6	3	0	7	5	1	2	1	0	2
mir-106a	8	0	2	2	0	0	1	0	0	0	3	4	2	2	0	1	6	6	2
mir-4459	6	0	0	5	1	0	0	0	1	1	4	0	0	1	3	0	5	8	2
mir-449c	2	0	0	1	0	0	0	3	0	0	0	0	1	0	0	1	23	0	2
mir-188	1	0	2	0	0	0	0	0	0	1	2	2	8	8	1	1	2	1	2
mir-1296	14	0	1	1	2	1	0	0	0	3	1	1	4	6	3	1	1	2	2
mir-664b	7	0	4	0	2	1	0	0	0	3	1	0	2	7	0	0	2	5	2
mir-296	14	0	2	1	2	1	0	2	0	1	0	2	0	8	2	3	0	2	2
mir-153-2	1	1	0	0	11	2	0	1	3	5	0	0	2	0	0	0	1	0	2
mir-2355	14	0	0	2	0	1	0	0	1	3	1	0	5	4	1	0	5	2	1
mir-2110	10	0	1	1	2	1	0	1	0	6	2	0	1	1	2	5	0	2	1
mir-320c-2	7	2	4	1	1	3	0	0	0	0	2	0	3	2	3	1	2	1	1
mir-3605	7	0	0	1	3	1	0	0	0	4	3	0	1	4	3	3	1	0	1
mir-548e	48	1	0	2	3	0	0	0	0	3	3	1	5	2	0	0	1	2	1
mir-7-2	21	4	3	0	0	0	1	1	0	4	0	0	2	0	0	2	6	0	1
mir-7-3	19	6	4	0	1	2	0	0	0	4	1	0	0	0	0	1	3	1	1
mir-1277	4	1	1	2	0	0	1	0	0	1	0	0	7	1	1	0	4	4	1
mir-1180	2	0	2	0	0	3	0	2	0	3	0	1	0	6	3	2	1	0	1
mir-450a-2	4	0	2	1	0	0	0	0	0	4	0	0	6	1	1	1	3	2	1
mir-1299	4	0	0	0	2	0	0	1	0	8	0	0	1	3	0	0	3	3	1
mir-190a	3	0	0	0	3	1	0	0	3	8	1	0	3	0	1	1	0	0	1
mir-95	2	0	4	0	0	0	0	0	0	0	0	0	5	1	5	2	2	2	1
mir-642a	21	0	1	0	3	1	0	1	0	2	1	0	5	4	1	0	1	0	1
mir-450a-1	4	0	3	1	0	1	0	0	0	7	1	0	4	1	0	0	2	0	1
mir-1290	7	0	6	0	1	1	0	1	0	0	1	2	1	0	0	0	3	3	1
mir-7705	4	0	1	0	0	0	0	0	0	6	0	0	8	0	0	1	2	0	1
mir-378d-1	3	0	2	3	3	1	0	0	1	1	0	1	2	1	0	0	1	2	1
mir-153-1	2	1	0	0	10	0	0	0	3	2	0	0	0	0	0	0	0	2	1
mir-3176	19	1	0	0	1	0	0	1	0	1	1	0	0	4	0	3	5	0	1
mir-320c-1	9	0	4	1	0	0	0	1	0	0	1	1	2	3	1	2	1	0	1
mir-1271	1	0	1	1	0	2	0	0	0	1	1	1	4	2	1	1	1	1	1
mir-548o-2	20	0	0	1	1	1	0	0	0	6	0	1	1	1	0	0	1	3	1
mir-3912	10	0	1	2	0	0	0	0	0	6	0	0	2	0	0	1	3	1	1
mir-3916	3	0	0	0	0	0	0	0	0	4	0	2	0	1	1	2	2	4	1
mir-651	14	0	1	1	0	0	0	1	0	3	0	0	2	0	0	0	5	2	1
mir-6752	1	0	0	0	1	0	0	0	0	2	0	2	0	3	0	7	0	0	1
mir-3681	437	0	0	6	0	3	0	1	0	0	0	0	0	0	0	0	4	0	1
mir-190b	9	1	0	0	0	0	0	0	0	3	1	1	3	0	1	1	1	2	1
mir-211	1	0	0	0	0	0	0	0	0	13	0	0	0	1	0	0	0	0	1
mir-548o	19	0	0	0	0	0	0	0	0	10	0	0	2	0	0	0	1	0	1
mir-4521	16	0	1	0	0	0	0	0	0	10	0	0	0	0	1	0	1	0	1
mir-549a	4	0	0	0	0	0	0	0	0	3	0	0	9	0	0	0	1	0	1
mir-616	2	0	0	0	1	0	0	0	0	4	0	1	5	1	0	0	0	1	1
mir-1306	2	0	1	0	2	0	0	0	0	1	0	2	0	4	2	0	1	0	1
mir-4767	2	0	1	1	0	0	0	1	0	3	0	0	0	5	0	1	1	0	1
mir-6769b	2	0	0	0	0	0	0	0	0	0	0	0	3	6	0	4	0	0	1
mir-3909	41	0	1	0	0	0	0	0	0	0	2	0	3	4	2	0	0	0	1
mir-320d-1	5	0	1	1	1	1	1	0	0	3	0	0	1	1	1	0	1	0	1
mir-1287	3	0	0	1	0	5	2	0	0	2	0	1	0	0	1	0	0	0	1
mir-1254-2	2	0	1	0	1	1	0	0	1	0	0	0	0	2	1	1	2	2	1
mir-4645	1	0	3	2	1	1	0	0	2	1	0	0	0	1	0	1	0	0	1
mir-627	12	0	1	0	1	0	0	0	0	3	0	1	1	3	0	1	0	0	1
mir-4746	10	0	0	0	0	0	0	0	0	0	1	0	0	2	0	6	2	0	1
mir-4662a	6	0	1	0	1	0	0	0	0	7	0	0	0	2	0	0	0	0	1
mir-3178	2	0	0	0	0	0	0	3	0	1	0	2	0	2	1	2	0	0	1
mir-3652	1	0	1	0	0	0	0	1	0	4	1	0	0	0	0	3	0	1	1
mir-550a-2	9	0	2	0	2	0	1	0	0	0	0	1	0	3	0	1	0	0	1
mir-548f-3	9	0	1	1	1	0	0	0	0	4	1	0	0	0	0	0	1	1	1
mir-3074	9	0	0	1	0	0	0	0	0	2	0	1	0	3	1	2	0	0	1
mir-4482	4	0	0	0	2	0	0	0	0	6	0	0	0	1	0	0	1	0	1
mir-320d-2	3	1	1	0	2	0	0	0	0	1	0	0	1	1	1	0	2	0	1
mir-548c	2	1	0	1	1	0	0	0	3	2	0	0	0	0	0	0	1	1	1
mir-659	16	0	0	0	1	0	0	0	0	2	0	1	1	2	1	0	1	0	1
mir-3158-1	15	0	0	0	1	0	0	0	0	2	1	0	0	3	1	1	0	0	1
mir-3158-2	15	0	1	0	1	0	0	0	0	2	1	0	0	3	1	0	0	0	1
mir-4518	11	0	0	0	0	0	0	0	0	3	2	2	0	0	0	0	2	0	1
mir-548f-2	10	1	2	0	0	0	0	0	0	3	0	1	1	0	0	0	1	0	1
mir-5690	2	0	0	0	0	0	0	0	0	2	0	0	0	4	0	2	1	0	1
mir-1226	1	0	0	0	1	1	0	1	0	1	0	0	0	3	1	0	1	0	1
mir-3677	1	0	1	0	1	0	0	1	0	1	0	1	1	0	0	0	1	2	1
mir-422a	12	1	1	0	0	0	0	0	0	0	1	0	1	2	0	1	0	1	0
mir-550a-1	11	0	0	0	2	0	0	0	0	3	1	0	1	1	0	0	0	0	0
mir-940	6	0	0	0	0	0	0	0	0	0	0	0	2	1	3	2	0	0	0
mir-5001	5	0	0	1	1	1	0	0	0	0	0	0	0	0	0	1	3	1	0
mir-548b	4	1	0	0	0	0	0	0	0	3	1	1	0	1	0	0	0	1	0
mir-6732	3	0	0	0	0	0	0	0	0	3	0	2	0	1	0	2	0	0	0
mir-122	1	3	0	0	0	0	0	0	0	0	0	0	0	0	0	0	0	5	0
mir-3917	1	0	2	0	0	0	1	0	0	0	0	1	0	0	0	2	1	1	0
mir-641	46	0	0	0	0	0	0	0	0	0	0	1	1	0	0	1	3	1	0
mir-548d-2	12	0	0	0	0	1	0	0	0	0	0	1	3	0	0	0	1	1	0
mir-3200	8	0	1	0	0	1	0	0	0	1	0	0	3	0	0	0	1	0	0
mir-3928	8	0	1	1	0	0	0	0	0	2	0	0	0	1	0	1	0	1	0
mir-3127	6	0	0	0	3	0	0	0	0	1	0	0	1	0	2	0	0	0	0
mir-378h	6	0	0	1	1	0	0	1	0	2	0	0	2	0	0	0	0	0	0
mir-548d-1	5	0	0	0	0	0	1	1	0	1	0	1	2	1	0	0	0	0	0
mir-548y	5	0	0	2	0	0	0	0	0	3	0	0	0	0	0	0	1	1	0
mir-548ae-2	3	0	0	0	0	1	0	0	0	0	0	1	1	0	0	0	2	2	0
mir-7847	2	0	0	0	6	0	0	0	0	1	0	0	0	0	0	0	0	0	0
mir-96	1	0	1	0	0	3	1	0	0	0	0	0	0	0	0	0	2	0	0
mir-760	1	0	0	0	0	0	0	0	0	0	1	0	0	5	0	1	0	0	0
mir-937	1	1	0	0	0	0	0	0	0	0	0	0	0	0	1	3	1	1	0
mir-3940	1	1	1	0	0	0	0	0	0	0	0	1	1	3	0	0	0	0	0
mir-548ak	1	1	1	2	0	2	0	0	0	0	0	0	0	0	0	0	1	0	0
mir-5689	1	0	0	0	2	0	0	0	0	0	0	0	0	0	0	1	2	2	0
mir-320e	0	0	1	0	0	1	0	1	0	0	0	0	0	0	1	0	1	2	0
mir-6723	15	0	1	1	0	1	0	0	0	1	0	0	0	0	0	0	1	1	0
mir-1294	6	0	1	0	0	1	0	0	0	1	0	0	0	0	2	0	1	0	0
mir-548au	5	0	0	0	0	1	0	0	0	0	1	0	2	0	0	0	0	2	0
mir-548w	4	0	1	1	0	1	0	0	0	2	0	1	0	0	0	0	0	0	0
mir-550a-3	3	0	3	1	1	0	0	0	0	0	0	0	0	1	0	0	0	0	0
mir-548am	2	0	1	1	0	0	0	0	0	2	0	0	0	0	0	0	1	1	0
mir-187	1	0	0	0	0	1	0	0	0	0	0	0	2	0	0	1	2	0	0
mir-3944	1	0	0	0	2	0	0	0	0	0	0	0	1	1	0	0	2	0	0
mir-4426	1	1	0	0	0	0	0	0	0	0	0	0	0	0	0	0	1	4	0
mir-4510	1	0	0	0	0	0	0	0	0	4	0	0	1	0	0	0	1	0	0
mir-4685	1	1	1	0	0	0	0	0	0	0	0	0	0	4	0	0	0	0	0
mir-544b	101	0	0	1	1	0	0	0	0	0	0	0	0	0	0	0	0	3	0
mir-466	50	0	0	1	0	0	0	0	0	0	2	0	0	0	0	0	1	1	0
mir-2116	15	0	0	0	0	0	1	0	0	2	0	0	0	1	1	0	0	0	0
mir-580	9	0	0	0	0	0	1	0	0	3	0	1	0	0	0	0	0	0	0
mir-2277	7	0	0	0	0	0	0	0	0	1	0	0	1	1	1	0	0	1	0
mir-548ay	6	0	0	0	2	0	0	0	0	0	1	0	2	0	0	0	0	0	0
mir-1295a	5	0	0	0	0	0	0	0	0	0	0	0	0	2	0	3	0	0	0
mir-4781	5	0	1	0	0	1	0	1	0	0	0	0	0	2	0	0	0	0	0
mir-8485	5	0	1	0	2	0	0	0	0	1	0	0	0	0	0	0	1	0	0
mir-548j	4	0	0	0	0	0	0	0	0	0	0	0	2	0	0	1	0	2	0
mir-3922	4	0	0	0	0	0	0	0	0	0	1	1	1	2	0	0	0	0	0
mir-6774	4	0	0	0	0	0	0	1	0	2	0	0	0	2	0	0	0	0	0
mir-548h-4	3	0	0	0	1	0	0	0	0	3	0	0	1	0	0	0	0	0	0
mir-3136	2	1	0	1	0	0	0	0	0	0	1	0	1	0	0	0	1	0	0
mir-1976	1	0	3	0	0	0	0	0	0	0	0	0	0	2	0	0	0	0	0
mir-4519	1	0	0	0	0	0	0	0	0	0	1	0	0	0	1	0	0	3	0
mir-4766	1	0	1	0	3	0	0	0	0	0	1	0	0	0	0	0	0	0	0
mir-6125	1	0	1	0	0	0	0	0	0	0	1	0	0	0	0	2	0	1	0
mir-7846	1	0	0	0	0	0	0	0	1	0	0	0	0	0	0	1	2	1	0
mir-3150b	52	0	0	1	0	0	0	0	0	0	0	1	1	0	0	0	0	1	0
mir-1908	9	0	1	0	1	0	0	0	0	0	0	0	0	2	0	0	0	0	0
mir-184	5	0	0	0	0	0	0	0	0	0	0	0	0	2	0	0	0	2	0
mir-4661	4	0	0	0	0	0	0	0	0	2	1	0	0	0	0	1	0	0	0
mir-219a-1	2	0	0	0	0	0	0	0	0	1	0	0	1	0	0	0	1	1	0
mir-548h-1	2	0	0	0	0	1	0	0	0	2	1	0	0	0	0	0	0	0	0
mir-3155a	2	0	0	0	0	0	0	0	0	2	1	0	0	0	0	1	0	0	0
mir-4762	2	0	0	0	0	0	0	1	0	3	0	0	0	0	0	0	0	0	0
mir-548ar	2	0	0	0	0	0	0	0	0	2	0	0	0	0	0	0	2	0	0
mir-548i-2	1	0	1	0	0	0	0	0	1	0	0	0	1	0	0	0	1	0	0
mir-1278	1	0	0	0	0	0	0	0	0	3	0	0	1	0	0	0	0	0	0
mir-3138	1	0	0	0	0	0	0	1	0	0	1	0	0	1	0	1	0	0	0
mir-548u	1	0	0	0	2	0	0	0	0	1	0	0	0	0	0	0	0	1	0
mir-3913-1	1	0	0	2	0	0	0	0	0	0	0	0	0	1	0	0	1	0	0
mir-3913-2	1	0	0	0	0	0	0	0	0	0	1	0	2	0	0	0	1	0	0
mir-6741	1	0	0	0	0	0	0	0	0	0	0	0	0	2	2	0	0	0	0
mir-6803	1	1	0	0	0	0	0	0	0	0	0	0	0	1	0	1	1	0	0
mir-4420	36	0	0	0	0	0	0	0	0	0	1	0	1	0	0	0	1	0	0
mir-618	8	1	0	0	0	0	0	0	0	0	1	0	0	0	0	0	1	0	0
mir-4511	8	0	1	0	0	0	0	0	0	0	0	0	0	1	0	1	0	0	0
mir-3157	6	0	0	0	0	0	0	0	0	0	1	0	1	0	0	0	0	1	0
mir-548ad	6	0	0	0	0	0	0	0	0	0	0	0	0	0	0	0	2	1	0
mir-636	5	0	0	0	0	0	0	0	0	1	0	0	0	1	0	1	0	0	0
mir-1276	4	0	0	0	1	0	0	0	0	0	0	0	0	0	1	1	0	0	0
mir-5000	4	1	1	0	0	0	0	0	0	0	0	0	0	0	0	1	0	0	0
mir-3610	3	0	1	0	0	1	0	0	0	0	0	0	0	1	0	0	0	0	0
mir-3691	3	0	0	0	0	0	0	0	0	1	0	0	0	0	1	0	1	0	0
mir-4491	3	0	0	0	0	0	0	2	0	0	0	0	0	0	0	0	1	0	0
mir-4745	3	0	0	0	1	0	0	0	0	0	0	0	0	0	0	1	1	0	0
mir-6881	3	1	2	0	0	0	0	0	0	0	0	0	0	0	0	0	0	0	0
mir-1243	2	0	0	0	3	0	0	0	0	0	0	0	0	0	0	0	0	0	0
mir-548h-3	2	0	0	0	0	0	0	0	0	1	0	1	0	0	0	0	0	1	0
mir-3202-1	2	0	1	0	0	0	0	0	0	2	0	0	0	0	0	0	0	0	0
mir-548h-5	2	0	0	0	0	1	0	0	0	1	0	0	0	0	0	0	1	0	0
mir-4423	2	0	0	0	0	0	1	0	0	1	0	0	0	1	0	0	0	0	0
mir-6130	2	0	0	0	0	0	0	0	0	3	0	0	0	0	0	0	0	0	0
mir-129-2	1	0	0	0	0	0	0	0	0	0	0	0	0	1	2	0	0	0	0
mir-612	1	0	0	0	1	0	0	0	0	0	0	0	0	0	1	0	0	1	0
mir-935	1	0	0	0	0	0	0	0	0	1	0	0	1	0	1	0	0	0	0
mir-548h-2	1	1	0	0	0	0	0	0	0	1	0	1	0	0	0	0	0	0	0
mir-3187	1	0	1	0	0	0	0	0	0	0	0	0	2	0	0	0	0	0	0
mir-548aj-2	1	0	0	0	0	0	0	0	0	2	0	0	0	0	0	1	0	0	0
mir-4484	1	0	3	0	0	0	0	0	0	0	0	0	0	0	0	0	0	0	0
mir-4523	1	0	0	0	0	0	0	0	0	0	2	0	0	0	0	0	1	0	0
mir-219b	1	0	0	0	0	1	0	0	0	2	0	0	0	0	0	0	0	0	0
mir-1343	1	0	0	0	0	0	0	0	0	0	0	0	0	1	2	0	0	0	0
mir-5047	1	0	0	0	0	0	0	0	0	0	0	0	0	0	0	0	2	1	0
mir-5196	1	0	1	0	0	0	0	0	0	0	0	0	0	0	0	2	0	0	0
mir-378j	1	0	0	0	0	1	0	1	0	0	0	0	0	0	0	0	1	0	0
mir-6514	1	0	0	0	0	0	0	0	0	1	0	0	0	2	0	0	0	0	0
mir-6810	1	0	0	0	0	0	0	0	0	0	0	0	0	2	0	1	0	0	0
mir-6858	1	0	0	2	0	0	0	0	0	0	0	0	0	0	0	0	0	1	0
mir-548g	0	0	1	0	0	0	0	0	0	1	0	0	1	0	0	0	0	0	0
mir-548i-1	0	0	0	0	1	0	0	0	1	0	0	0	0	0	0	0	1	0	0
mir-548i-4	0	0	0	0	0	0	0	0	0	0	0	0	0	0	0	0	2	1	0
mir-548x	0	0	0	0	0	0	2	0	0	1	0	0	0	0	0	0	0	0	0
mir-551b	16	0	0	0	0	2	0	0	0	0	0	0	0	0	0	0	0	0	0
mir-3188	11	0	0	0	0	0	0	0	0	0	0	1	0	1	0	0	0	0	0
mir-4487	11	0	1	0	0	0	0	0	0	0	0	0	0	0	0	0	1	0	0
mir-548s	7	0	0	0	0	0	0	0	0	1	0	0	0	0	0	0	0	1	0
mir-4517	6	0	0	0	0	0	0	1	0	1	0	0	0	0	0	0	0	0	0
mir-4802	6	0	0	0	0	0	0	0	0	0	0	0	0	2	0	0	0	0	0
mir-548aq	6	0	1	0	1	0	0	0	0	0	0	0	0	0	0	0	0	0	0
mir-4524a	5	0	0	0	0	0	0	0	0	0	0	0	1	0	0	0	1	0	0
mir-378b	4	0	0	0	1	0	0	0	0	1	0	0	0	0	0	0	0	0	0
mir-624	3	0	0	0	0	0	0	0	0	0	0	0	0	0	0	0	2	0	0
mir-643	3	0	0	0	0	0	0	0	0	0	0	0	1	0	1	0	0	0	0
mir-548ah	3	0	0	0	1	0	0	0	0	0	0	0	0	0	0	0	1	0	0
mir-4531	3	0	1	0	0	0	0	0	0	0	0	0	0	1	0	0	0	0	0
mir-570	2	0	1	0	0	0	0	0	0	1	0	0	0	0	0	0	0	0	0
mir-3150a	2	0	0	0	0	0	0	0	0	0	0	0	0	1	0	1	0	0	0
mir-3934	2	1	0	0	0	0	0	0	0	0	0	0	0	0	0	1	0	0	0
mir-548z	2	0	0	0	1	0	0	0	0	0	0	0	0	0	0	0	1	0	0
mir-548al	2	0	0	0	0	0	0	0	0	1	0	0	0	1	0	0	0	0	0
mir-5188	2	0	0	0	0	0	0	0	0	0	0	0	0	0	0	0	0	2	0
mir-6840	2	0	0	0	0	0	0	1	0	1	0	0	0	0	0	0	0	0	0
mir-3690-2	2	0	0	0	0	0	0	0	0	0	0	0	0	0	0	0	0	2	0
mir-6511a-2	2	0	0	0	0	0	0	0	0	0	0	0	0	2	0	0	0	0	0
mir-514a-1	1	1	0	0	0	1	0	0	0	0	0	0	0	0	0	0	0	0	0
mir-561	1	0	2	0	0	0	0	0	0	0	0	0	0	0	0	0	0	0	0
mir-597	1	1	0	0	0	0	0	0	0	0	0	0	0	0	0	0	0	1	0
mir-1256	1	0	0	0	0	0	0	0	0	1	0	0	0	0	0	0	1	0	0
mir-3177	1	0	0	0	0	0	0	0	0	1	0	0	0	1	0	0	0	0	0
mir-3181	1	0	0	0	0	0	0	0	0	0	0	0	0	1	1	0	0	0	0
mir-3192	1	0	0	0	0	0	0	0	0	2	0	0	0	0	0	0	0	0	0
mir-3688-1	1	0	1	1	0	0	0	0	0	0	0	0	0	0	0	0	0	0	0
mir-3939	1	0	0	0	0	0	0	0	0	2	0	0	0	0	0	0	0	0	0
mir-4452	1	0	0	0	1	0	0	0	0	0	0	0	0	0	0	0	0	1	0
mir-4513	1	0	1	0	0	0	0	0	0	0	0	0	0	0	1	0	0	0	0
mir-4659b	1	0	0	0	0	0	0	0	0	0	0	0	0	2	0	0	0	0	0
mir-4797	1	0	0	0	0	0	0	0	0	2	0	0	0	0	0	0	0	0	0
mir-548ap	1	0	0	0	1	0	0	0	0	1	0	0	0	0	0	0	0	0	0
mir-6762	1	0	0	0	0	0	0	0	0	0	0	0	0	1	0	0	1	0	0
mir-6793	1	0	0	0	0	0	0	0	0	0	0	0	0	1	0	1	0	0	0
mir-6847	1	0	0	0	0	0	0	0	0	0	0	0	0	2	0	0	0	0	0
mir-6850	1	0	0	0	0	0	0	0	0	0	0	0	0	0	0	2	0	0	0
mir-6511b-2	1	0	0	0	0	0	0	0	0	0	0	0	0	2	0	0	0	0	0
mir-6511a-4	1	0	0	0	0	0	0	0	0	0	0	0	0	1	0	1	0	0	0
mir-7845	1	1	0	0	0	0	0	0	0	0	0	0	0	1	0	0	0	0	0
mir-6859-3	1	0	0	0	1	0	0	0	0	0	0	0	0	0	0	1	0	0	0
mir-514a-3	0	1	0	0	0	1	0	0	0	0	0	0	0	0	0	0	0	0	0
mir-3180-2	0	0	0	0	0	0	0	0	0	0	0	0	0	1	1	0	0	0	0
mir-4435-1	0	0	0	0	0	0	0	0	0	0	0	0	0	0	1	1	0	0	0
mir-3688-2	0	0	0	0	0	0	0	1	0	0	0	0	0	0	0	0	1	0	0
mir-6511a-1	0	0	1	0	0	0	0	0	0	0	0	0	0	1	0	0	0	0	0
mir-6511b-1	0	0	0	0	0	0	0	0	0	0	0	0	0	0	0	2	0	0	0
mir-4455	11	0	0	0	0	0	0	0	0	0	1	0	0	0	0	0	0	0	0
mir-4775	7	0	0	0	0	0	0	0	0	0	1	0	0	0	0	0	0	0	0
mir-548a-3	5	0	0	0	1	0	0	0	0	0	0	0	0	0	0	0	0	0	0
mir-5094	5	0	0	0	0	0	0	0	0	0	0	0	0	0	0	0	0	1	0
mir-5680	5	0	0	1	0	0	0	0	0	0	0	0	0	0	0	0	0	0	0
mir-3065	4	0	0	0	0	0	0	0	0	0	0	0	0	0	0	0	1	0	0
mir-3667	4	0	1	0	0	0	0	0	0	0	0	0	0	0	0	0	0	0	0
mir-4687	4	0	0	0	0	0	0	0	0	0	0	0	0	0	0	0	1	0	0
mir-5189	4	0	0	0	0	0	0	0	0	0	0	0	0	1	0	0	0	0	0
mir-943	3	0	0	0	0	0	0	0	0	0	0	1	0	0	0	0	0	0	0
mir-3690-1	3	0	0	0	0	0	0	0	0	0	0	0	0	0	1	0	0	0	0
mir-548ac	3	0	1	0	0	0	0	0	0	0	0	0	0	0	0	0	0	0	0
mir-4425	3	0	0	0	0	0	0	0	0	1	0	0	0	0	0	0	0	0	0
mir-548a-1	2	0	1	0	0	0	0	0	0	0	0	0	0	0	0	0	0	0	0
mir-1179	2	0	0	0	0	0	0	0	0	0	0	1	0	0	0	0	0	0	0
mir-1229	2	0	0	0	0	0	0	0	0	0	0	0	1	0	0	0	0	0	0
mir-1255a	2	0	0	0	0	0	0	0	0	1	0	0	0	0	0	0	0	0	0
mir-2278	2	1	0	0	0	0	0	0	0	0	0	0	0	0	0	0	0	0	0
mir-3143	2	0	0	0	0	0	0	0	0	1	0	0	0	0	0	0	0	0	0
mir-3174	2	0	0	0	0	0	0	0	0	1	0	0	0	0	0	0	0	0	0
mir-3661	2	0	0	0	1	0	0	0	0	0	0	0	0	0	0	0	0	0	0
mir-4477b	2	0	0	0	0	0	0	0	0	0	0	0	0	0	0	0	1	0	0
mir-5696	2	0	0	0	0	0	0	0	0	0	0	0	0	0	0	0	0	1	0
mir-6852	2	0	1	0	0	0	0	0	0	0	0	0	0	0	0	0	0	0	0
mir-7703	2	0	0	0	0	0	0	1	0	0	0	0	0	0	0	0	0	0	0
mir-548a-2	1	0	1	0	0	0	0	0	0	0	0	0	0	0	0	0	0	0	0
mir-607	1	0	0	0	0	0	0	0	0	0	0	0	1	0	0	0	0	0	0
mir-548n	1	0	0	0	0	1	0	0	0	0	0	0	0	0	0	0	0	0	0
mir-3124	1	0	0	0	0	0	0	1	0	0	0	0	0	0	0	0	0	0	0
mir-3149	1	0	0	0	0	0	0	0	0	1	0	0	0	0	0	0	0	0	0
mir-3180-1	1	0	0	0	0	0	0	0	0	0	0	0	0	0	0	1	0	0	0
mir-548aa-1	1	0	0	0	0	0	0	0	0	0	0	0	0	0	0	0	1	0	0
mir-4435-2	1	0	0	0	0	0	0	0	0	0	0	0	0	0	0	0	1	0	0
mir-4478	1	0	0	0	0	0	0	0	0	0	0	0	0	0	1	0	0	0	0
mir-4515	1	0	0	0	0	0	0	0	0	0	0	0	1	0	0	0	0	0	0
mir-548an	1	0	0	0	0	0	0	0	0	0	0	0	1	0	0	0	0	0	0
mir-4538	1	0	0	0	0	0	0	0	0	0	0	0	0	1	0	0	0	0	0
mir-4651	1	1	0	0	0	0	0	0	0	0	0	0	0	0	0	0	0	0	0
mir-4657	1	0	1	0	0	0	0	0	0	0	0	0	0	0	0	0	0	0	0
mir-4727	1	0	0	0	0	0	0	1	0	0	0	0	0	0	0	0	0	0	0
mir-4771-2	1	0	0	0	0	0	0	0	0	0	0	0	0	0	0	0	1	0	0
mir-2467	1	0	0	1	0	0	0	0	0	0	0	0	0	0	0	0	0	0	0
mir-5581	1	0	1	0	0	0	0	0	0	0	0	0	0	0	0	0	0	0	0
mir-6129	1	0	0	0	0	0	0	0	0	0	0	0	0	0	0	0	1	0	0
mir-6513	1	0	1	0	0	0	0	0	0	0	0	0	0	0	0	0	0	0	0
mir-6735	1	0	0	0	0	0	0	0	0	0	0	0	0	1	0	0	0	0	0
mir-6797	1	0	0	0	0	0	0	0	0	0	0	0	0	0	0	0	0	1	0
mir-6804	1	0	0	0	1	0	0	0	0	0	0	0	0	0	0	0	0	0	0
mir-6889	1	0	0	0	0	0	0	0	0	0	0	0	0	1	0	0	0	0	0
mir-8061	1	0	0	0	0	0	0	0	1	0	0	0	0	0	0	0	0	0	0
mir-6859-2	1	0	0	0	0	0	0	0	0	0	0	0	0	0	0	0	0	1	0
mir-3179-4	1	0	0	0	0	0	0	0	0	1	0	0	0	0	0	0	0	0	0
mir-129-1	0	1	0	0	0	0	0	0	0	0	0	0	0	0	0	0	0	0	0
mir-548t	0	0	0	0	0	0	0	0	0	0	0	0	0	0	0	0	1	0	0
mir-3179-1	0	0	0	0	0	0	0	0	0	1	0	0	0	0	0	0	0	0	0
mir-3179-2	0	0	0	0	0	0	0	0	0	1	0	0	0	0	0	0	0	0	0
mir-3180-3	0	0	0	0	0	0	0	0	0	0	0	0	1	0	0	0	0	0	0
mir-3179-3	0	0	0	0	0	0	0	0	0	1	0	0	0	0	0	0	0	0	0
mir-548aa-2	0	0	0	0	0	0	0	0	0	0	0	0	0	0	0	0	0	1	0
mir-6511a-3	0	0	0	0	0	0	0	0	0	0	0	0	0	0	0	1	0	0	0
mir-4636	9	0	0	0	0	0	0	0	0	0	0	0	0	0	0	0	0	0	0
mir-1910	8	0	0	0	0	0	0	0	0	0	0	0	0	0	0	0	0	0	0
mir-1272	6	0	0	0	0	0	0	0	0	0	0	0	0	0	0	0	0	0	0
mir-548l	5	0	0	0	0	0	0	0	0	0	0	0	0	0	0	0	0	0	0
mir-551a	4	0	0	0	0	0	0	0	0	0	0	0	0	0	0	0	0	0	0
mir-3166	4	0	0	0	0	0	0	0	0	0	0	0	0	0	0	0	0	0	0
mir-3943	4	0	0	0	0	0	0	0	0	0	0	0	0	0	0	0	0	0	0
mir-573	3	0	0	0	0	0	0	0	0	0	0	0	0	0	0	0	0	0	0
mir-3679	3	0	0	0	0	0	0	0	0	0	0	0	0	0	0	0	0	0	0
mir-4671	3	0	0	0	0	0	0	0	0	0	0	0	0	0	0	0	0	0	0
mir-548ax	3	0	0	0	0	0	0	0	0	0	0	0	0	0	0	0	0	0	0
mir-6895	3	0	0	0	0	0	0	0	0	0	0	0	0	0	0	0	0	0	0
mir-939	2	0	0	0	0	0	0	0	0	0	0	0	0	0	0	0	0	0	0
mir-1293	2	0	0	0	0	0	0	0	0	0	0	0	0	0	0	0	0	0	0
mir-548f-1	2	0	0	0	0	0	0	0	0	0	0	0	0	0	0	0	0	0	0
mir-3120	2	0	0	0	0	0	0	0	0	0	0	0	0	0	0	0	0	0	0
mir-3161	2	0	0	0	0	0	0	0	0	0	0	0	0	0	0	0	0	0	0
mir-3175	2	0	0	0	0	0	0	0	0	0	0	0	0	0	0	0	0	0	0
mir-4726	2	0	0	0	0	0	0	0	0	0	0	0	0	0	0	0	0	0	0
mir-5695	2	0	0	0	0	0	0	0	0	0	0	0	0	0	0	0	0	0	0
mir-6776	2	0	0	0	0	0	0	0	0	0	0	0	0	0	0	0	0	0	0
mir-7976	2	0	0	0	0	0	0	0	0	0	0	0	0	0	0	0	0	0	0
mir-6724-3	2	0	0	0	0	0	0	0	0	0	0	0	0	0	0	0	0	0	0
mir-610	1	0	0	0	0	0	0	0	0	0	0	0	0	0	0	0	0	0	0
mir-1224	1	0	0	0	0	0	0	0	0	0	0	0	0	0	0	0	0	0	0
mir-3118-1	1	0	0	0	0	0	0	0	0	0	0	0	0	0	0	0	0	0	0
mir-3121	1	0	0	0	0	0	0	0	0	0	0	0	0	0	0	0	0	0	0
mir-3140	1	0	0	0	0	0	0	0	0	0	0	0	0	0	0	0	0	0	0
mir-548v	1	0	0	0	0	0	0	0	0	0	0	0	0	0	0	0	0	0	0
mir-3191	1	0	0	0	0	0	0	0	0	0	0	0	0	0	0	0	0	0	0
mir-4298	1	0	0	0	0	0	0	0	0	0	0	0	0	0	0	0	0	0	0
mir-4313	1	0	0	0	0	0	0	0	0	0	0	0	0	0	0	0	0	0	0
mir-3616	1	0	0	0	0	0	0	0	0	0	0	0	0	0	0	0	0	0	0
mir-548ab	1	0	0	0	0	0	0	0	0	0	0	0	0	0	0	0	0	0	0
mir-4418	1	0	0	0	0	0	0	0	0	0	0	0	0	0	0	0	0	0	0
mir-4498	1	0	0	0	0	0	0	0	0	0	0	0	0	0	0	0	0	0	0
mir-4504	1	0	0	0	0	0	0	0	0	0	0	0	0	0	0	0	0	0	0
mir-4526	1	0	0	0	0	0	0	0	0	0	0	0	0	0	0	0	0	0	0
mir-4676	1	0	0	0	0	0	0	0	0	0	0	0	0	0	0	0	0	0	0
mir-4679-1	1	0	0	0	0	0	0	0	0	0	0	0	0	0	0	0	0	0	0
mir-4436b-1	1	0	0	0	0	0	0	0	0	0	0	0	0	0	0	0	0	0	0
mir-4786	1	0	0	0	0	0	0	0	0	0	0	0	0	0	0	0	0	0	0
mir-4804	1	0	0	0	0	0	0	0	0	0	0	0	0	0	0	0	0	0	0
mir-5087	1	0	0	0	0	0	0	0	0	0	0	0	0	0	0	0	0	0	0
mir-4436b-2	1	0	0	0	0	0	0	0	0	0	0	0	0	0	0	0	0	0	0
mir-5706	1	0	0	0	0	0	0	0	0	0	0	0	0	0	0	0	0	0	0
mir-6737	1	0	0	0	0	0	0	0	0	0	0	0	0	0	0	0	0	0	0
mir-6739	1	0	0	0	0	0	0	0	0	0	0	0	0	0	0	0	0	0	0
mir-6758	1	0	0	0	0	0	0	0	0	0	0	0	0	0	0	0	0	0	0
mir-6783	1	0	0	0	0	0	0	0	0	0	0	0	0	0	0	0	0	0	0
mir-6790	1	0	0	0	0	0	0	0	0	0	0	0	0	0	0	0	0	0	0
mir-6805	1	0	0	0	0	0	0	0	0	0	0	0	0	0	0	0	0	0	0
mir-6816	1	0	0	0	0	0	0	0	0	0	0	0	0	0	0	0	0	0	0
mir-6819	1	0	0	0	0	0	0	0	0	0	0	0	0	0	0	0	0	0	0
mir-6824	1	0	0	0	0	0	0	0	0	0	0	0	0	0	0	0	0	0	0
mir-6829	1	0	0	0	0	0	0	0	0	0	0	0	0	0	0	0	0	0	0
mir-6833	1	0	0	0	0	0	0	0	0	0	0	0	0	0	0	0	0	0	0
mir-6853	1	0	0	0	0	0	0	0	0	0	0	0	0	0	0	0	0	0	0
mir-6855	1	0	0	0	0	0	0	0	0	0	0	0	0	0	0	0	0	0	0
mir-6857	1	0	0	0	0	0	0	0	0	0	0	0	0	0	0	0	0	0	0
mir-6859-1	1	0	0	0	0	0	0	0	0	0	0	0	0	0	0	0	0	0	0
mir-6882	1	0	0	0	0	0	0	0	0	0	0	0	0	0	0	0	0	0	0
mir-7111	1	0	0	0	0	0	0	0	0	0	0	0	0	0	0	0	0	0	0
mir-7114	1	0	0	0	0	0	0	0	0	0	0	0	0	0	0	0	0	0	0
mir-7854	1	0	0	0	0	0	0	0	0	0	0	0	0	0	0	0	0	0	0
mir-548bb	1	0	0	0	0	0	0	0	0	0	0	0	0	0	0	0	0	0	0
mir-6724-4	1	0	0	0	0	0	0	0	0	0	0	0	0	0	0	0	0	0	0
mir-6859-4	1	0	0	0	0	0	0	0	0	0	0	0	0	0	0	0	0	0	0
mir-514a-2	0	0	0	0	0	0	0	0	0	0	0	0	0	0	0	0	0	0	0
mir-548i-3	0	0	0	0	0	0	0	0	0	0	0	0	0	0	0	0	0	0	0
mir-3118-2	0	0	0	0	0	0	0	0	0	0	0	0	0	0	0	0	0	0	0
mir-3118-3	0	0	0	0	0	0	0	0	0	0	0	0	0	0	0	0	0	0	0
mir-3118-4	0	0	0	0	0	0	0	0	0	0	0	0	0	0	0	0	0	0	0
mir-642b	0	0	0	0	0	0	0	0	0	0	0	0	0	0	0	0	0	0	0
mir-4679-2	0	0	0	0	0	0	0	0	0	0	0	0	0	0	0	0	0	0	0
mir-4771-1	0	0	0	0	0	0	0	0	0	0	0	0	0	0	0	0	0	0	0
mir-6724-1	0	0	0	0	0	0	0	0	0	0	0	0	0	0	0	0	0	0	0
mir-6724-2	0	0	0	0	0	0	0	0	0	0	0	0	0	0	0	0	0	0	0
